# Supplementary material for: Metabolic capabilities mute positive response to direct and indirect impacts of warming throughout the soil profile
Source: Nat Commun. 2021 Apr 7;12:2089. doi: 10.1038/s41467-021-22408-5 (PMC8027381; doi:10.1038/s41467-021-22408-5)
Supplement: Supplementary file 5 — Supplementary Data 2 [file 41467_2021_22408_MOESM5_ESM.xlsx]

## Sheet: Sheet1
Data S2: Description of metagenome assembled genomes
Bin_ID	Marker_lineage	lineage	genomes	markers	marker_sets	Completeness	Contamination	Strain_heterogeneity	Genome_Size_bp	ambiguous_bases	scaffolds	contigs	N50_scaffolds	N50_contigs	Mean_Scaffold_length_bp	Mean_Contig_length_bp	Longest_Scaffold_length_bp	Longest_Contig_length_bp	GC	GC_std_scaffolds_>_1kbp	Coding_density	Translation_table	predicted_genes	0	1	2	3	4	5+
B10_Metabat.10	k__Bacteria	(UID203)	5449	104	58	63.97	2.59	50	2454789	0	909	909	2826	2826	2700	2700	8414	8414	61.48	2.78	90.87	11	2918	58	44	2	0	0	0
B10_Metabat.112	k__Bacteria	(UID3187)	2258	188	117	80.28	4.27	20	3748861	0	670	670	7376	7376	5595	5595	24721	24721	67.32	1.81	92.53	11	3728	47	136	5	0	0	0
B10_Metabat.121	c__Deltaproteobacteria	(UID3216)	83	247	155	57.16	4.8	54.55	7425667	0	2086	2086	4213	4213	3559	3559	28380	28380	71.02	2.9	88.26	11	7943	120	116	11	0	0	0
B10_Metabat.124	o__Actinomycetales	(UID2012)	35	495	282	88.03	3.62	19.23	3620101	0	662	662	7343	7343	5468	5468	33368	33368	66.83	2.01	87.1	11	4019	61	419	13	1	0	1
B10_Metabat.125	k__Bacteria	(UID3187)	2258	188	117	50.61	7.69	0	4588538	0	1915	1915	2386	2386	2396	2396	12598	12598	69.59	3.47	91.93	11	5304	103	73	12	0	0	0
B10_Metabat.128	k__Bacteria	(UID3187)	2258	188	117	56.98	4.85	21.43	3010103	0	927	927	3638	3638	3247	3247	12991	12991	66.7	1.77	92.93	11	3205	76	98	14	0	0	0
B10_Metabat.143	p__Proteobacteria	(UID3880)	1495	261	164	70.02	3.51	75	2182507	0	693	693	3393	3393	3149	3149	15804	15804	66.1	1.63	95.71	11	2874	90	163	8	0	0	0
B10_Metabat.150	k__Bacteria	(UID2982)	88	230	148	68.62	4.39	14.29	2462150	0	818	818	3187	3187	3009	3009	19976	19976	59.53	1.45	92.21	11	2877	91	132	7	0	0	0
B10_Metabat.22	k__Bacteria	(UID203)	5449	104	58	51.18	7.76	20	2992711	0	1183	1183	2550	2550	2529	2529	11833	11833	61.81	1.49	93.61	11	3687	67	32	5	0	0	0
B10_Metabat.28	p__Actinobacteria	(UID1454)	732	199	116	79.86	9.82	35.29	2218894	0	450	450	6241	6241	4930	4930	37690	37690	68.65	2.52	91.32	11	2670	42	140	17	0	0	0
B10_Metabat.39	k__Bacteria	(UID2565)	2921		87	51.11	1.15	0	3305192	0	1182	1182	2887	2887	2796	2796	10433	10433	59.86	1.55	88.71	11	3659	71	71	1	0	0	0
B10_Metabat.40	k__Bacteria	(UID3187)	2258	188	117	75.21	9.62	53.85	5060532	0	1156	1156	5206	5206	4377	4377	47146	47146	63.71	2.03	87.87	11	4995	70	105	13	0	0	0
B10_Metabat.59	o__Burkholderiales	(UID4001)	108	570	250	83.06	2.95	26.67	3829764	0	817	817	5641	5641	4687	4687	25593	25593	62.72	2.59	85.49	11	4073	113	442	15	0	0	0
B10_Metabat.70	k__Bacteria	(UID203)	5449	104	58	68.03	1.72	100	2946961	0	765	765	4434	4434	3852	3852	21941	21941	69.35	1.65	92.28	11	3226	54	49	1	0	0	0
B10_Metabat.82	k__Bacteria	(UID203)	5449	104	58	60.64	6.03	20	3569007	0	742	742	5943	5943	4809	4809	29739	29739	70.98	1.75	88.71	11	3503	59	40	5	0	0	0
B10_Metabat.91	k__Bacteria	(UID3187)	2258	188	117	82.21	9.76	13.33	4958176	0	667	667	9685	9685	7433	7433	37043	37043	66.54	2.16	91.16	11	4646	59	116	12	1	0	0
B10_Metabat.98	o__Burkholderiales	(UID4001)	108	570	250	77.64	5.19	39.47	6880917	0	2018	2018	3788	3788	3409	3409	30455	30455	60.14	1.95	84.91	11	7696	138	398	32	2	0	0
B20_Metabat.130	k__Bacteria	(UID3187)	2258	188	117	56.64	0.47	66.67	2385707	0	772	772	3307	3307	3090	3090	18372	18372	56.08	1.46	87.06	11	2578	82	103	3	0	0	0
B20_Metabat.132	k__Bacteria	(UID2982)	88	230	148	53.99	2.8	28.57	2109078	0	803	803	2690	2690	2626	2626	8766	8766	61.74	1.75	91.8	11	2504	119	104	7	0	0	0
B20_Metabat.143	c__Alphaproteobacteria	(UID3305)	564	349	230	88.82	5.88	33.33	3056517	0	487	487	8465	8465	6276	6276	36058	36058	68.31	1.81	90.68	11	3475	68	263	18	0	0	0
B20_Metabat.181	k__Bacteria	(UID3187)	2258	187	116	79.21	5.45	9.09	5872122	0	1133	1133	6600	6600	5182	5182	39937	39937	68.02	2.03	90.95	11	6667	37	141	8	1	0	0
B20_Metabat.190	o__Rhizobiales	(UID3642)	107	485	316	53.31	2.91	61.54	3250020	0	1241	1241	2632	2632	2618	2618	22247	22247	66.25	2.38	86.47	11	3984	238	234	13	0	0	0
B20_Metabat.198	p__Actinobacteria	(UID1454)	732	199	116	61.45	2.3	20	1459634	0	457	457	3559	3559	3193	3193	11646	11646	68.23	1.46	93.93	11	1931	83	111	5	0	0	0
B20_Metabat.199	k__Bacteria	(UID203)	5449	104	58	58.76	3.45	100	2036302	0	693	693	3120	3120	2938	2938	16152	16152	61.79	1.4	94.29	11	2398	61	40	3	0	0	0
B20_Metabat.202	k__Bacteria	(UID1453)	901	171	117	60.64	3.36	27.27	2108643	0	715	715	3186	3186	2949	2949	10883	10883	64.52	1.4	93.54	11	2685	69	93	8	1	0	0
B20_Metabat.203	c__Deltaproteobacteria	(UID3216)	83	247	155	72.87	2.98	57.14	4197600	0	978	978	5060	5060	4292	4292	17568	17568	56.63	2.2	86.15	11	4699	58	182	7	0	0	0
B20_Metabat.208	k__Bacteria	(UID203)	5449	104	58	50.92	2.59	100	1894114	0	685	685	2928	2928	2765	2765	14536	14536	65.63	1.5	93.3	11	2461	61	41	2	0	0	0
B20_Metabat.216	k__Bacteria	(UID1452)	924	151	101	55.15	1.98	100	1473116	0	484	484	3261	3261	3043	3043	10273	10273	67.18	1.52	94.26	11	1928	72	77	2	0	0	0
B20_Metabat.243	k__Bacteria	(UID1453)	901	171	117	51.91	1.28	50	1693478	0	574	574	3202	3202	2950	2950	14188	14188	69.88	1.64	94.44	11	2138	86	83	2	0	0	0
B20_Metabat.26	k__Bacteria	(UID2495)	2993	147	91	54.44	1.1	0	1987275	0	580	580	3915	3915	3426	3426	18542	18542	67.58	1.65	96.12	11	2378	74	72	1	0	0	0
B20_Metabat.71	c__Betaproteobacteria	(UID3959)	235	419	211	76.3	8.78	28.57	2980053	0	864	864	3864	3864	3449	3449	18499	18499	62.25	1.7	89.07	11	3531	87	299	32	1	0	0
B20_Metabat.76	k__Bacteria	(UID203)	5449	104	58	59.08	3.45	0	2555768	0	697	697	4244	4244	3666	3666	17570	17570	69.69	2.38	92.29	11	2718	60	41	3	0	0	0
B20_Metabat.82	o__Actinomycetales	(UID1663)	488	309	185	59.91	3.82	54.55	2211031	0	851	851	2564	2564	2598	2598	9771	9771	71.06	1.8	93.13	11	2891	120	178	11	0	0	0
B20_Metabat.87	k__Bacteria	(UID3187)	2258	188	117	56.98	3.63	20	2626191	0	777	777	3721	3721	3379	3379	14999	14999	57.61	1.63	89.7	11	2888	93	90	5	0	0	0
B20_Metabat.92	o__Actinomycetales	(UID1696)	455	311	187	53.7	4.93	14.29	6168499	0	2233	2233	2854	2854	2762	2762	14533	14533	69.56	2.52	86.81	11	7560	149	150	11	1	0	0
B20_Metabat.96	k__Bacteria	(UID203)	5449	103	57	62.32	0.88	100	1599224	0	385	385	4982	4982	4153	4153	19361	19361	69.95	1.83	93.31	11	1956	56	46	1	0	0	0
B20_Metabat.99	c__Gammaproteobacteria	(UID4202)	67	481	276	56.04	6.85	2.94	2740812	0	915	915	3206	3206	2995	2995	15067	15067	64.55	2.06	91.16	11	3149	223	234	19	5	0	0
B2018_10_maxbin.002	o__Rhizobiales	(UID3642)	107	485	316	51.01	8.79	21.43	2990294	0	2055	2055	1431	1431	1455	1455	5880	5880	66.93	2.13	88.29	11	4430	229	212	38	6	0	0
B2018_10_maxbin.013	k__Bacteria	(UID3187)	2258	188	117	50.65	6.49	5	2066175	0	1281	1281	1563	1563	1612	1612	7637	7637	58.37	1.28	91.43	11	2811	86	86	14	2	0	0
B2018_10_maxbin.059	k__Bacteria	(UID203)	5449	104	58	58.65	5.49	33.33	3062953	0	1179	1179	2974	2974	2597	2597	21243	21243	69.04	1.91	90.35	11	4091	61	39	3	1	0	0
B2018_10_maxbin.072	k__Bacteria	(UID2495)	2993	147	91	60.04	5.76	77.78	2124898	0	1265	1265	1705	1705	1679	1679	7152	7152	61.67	1.69	93.94	11	2949	66	72	9	0	0	0
B2018_10_maxbin.088	k__Bacteria	(UID203)	5449	104	58	53.51	1.72	0	3189198	0	1308	1308	2766	2766	2438	2438	12829	12829	67.8	1.92	91.79	11	3743	67	36	1	0	0	0
B2018_10_maxbin.120	k__Bacteria	(UID3187)	2258	188	117	65.56	8.96	10.53	2593285	0	1083	1083	2936	2936	2394	2394	10467	10467	58.87	1.37	88.48	11	2938	80	93	13	2	0	0
B2018_10_maxbin.129	k__Bacteria	(UID3187)	2258	188	117	63.04	5.56	60	3678624	0	514	514	10282	10282	7156	7156	44129	44129	55.02	1.83	86.74	11	3460	57	116	15	0	0	0
B2018_10_maxbin.170	k__Bacteria	(UID3187)	2258	188	117	90.64	7.39	4.55	4818301	0	815	815	8571	8571	5912	5912	49881	49881	64.93	1.71	88.52	11	4461	18	152	16	2	0	0
B2018_10_maxbin.171	k__Bacteria	(UID3187)	2258	188	117	75.07	6.62	44.44	4402043	0	1361	1361	4117	4117	3234	3234	22314	22314	54.21	1.72	87.25	11	4564	64	115	9	0	0	0
B2018_10_maxbin.176	k__Bacteria	(UID203)	5449	104	58	51.1	5.8	10	3186607	0	1903	1903	1668	1668	1674	1674	7363	7363	63.36	1.73	89.7	11	4709	65	34	4	0	1	0
B2018_10_maxbin.186	k__Bacteria	(UID3187)	2258	188	117	52.77	2.28	20	3095301	0	814	814	4970	4970	3802	3802	68915	68915	54.86	1.99	86.75	11	3255	96	87	5	0	0	0
B2018_10_maxbin.187	p__Actinobacteria	(UID1454)	732	200	117	62.95	8.4	46.67	4243088	0	1977	1977	2297	2297	2146	2146	35342	35342	74.04	2.16	93.51	11	5961	80	105	15	0	0	0
B2018_10_maxbin.197	c__Alphaproteobacteria	(UID3305)	564	349	230	79.05	5.39	11.11	2749362	0	721	721	4828	4828	3813	3813	22049	22049	68.57	1.85	91.06	11	3409	100	231	18	0	0	0
B2018_10_maxbin.201	k__Bacteria	(UID2565)	2921	143	88	81.26	7.16	40	6109332	0	1199	1199	6869	6869	5095	5095	34819	34819	69.2	1.91	89.17	11	5809	20	113	10	0	0	0
B2018_10_maxbin.217	k__Bacteria	(UID3187)	2258	188	117	55.08	7.82	38.1	3035635	0	911	911	4301	4301	3332	3332	25845	25845	54.42	1.48	87.83	11	3129	84	83	21	0	0	0
B2018_10_maxbin.218	k__Bacteria	(UID203)	5449	104	58	62.57	1.72	0	3894500	0	1094	1094	4594	4594	3559	3559	22910	22910	64.79	1.59	93.42	11	4448	60	43	1	0	0	0
B2018_10_maxbin.221	k__Bacteria	(UID3187)	2258	188	117	71.94	8.12	9.09	5515275	0	1431	1431	5010	5010	3854	3854	27352	27352	65.17	1.79	89.6	11	5411	68	109	11	0	0	0
B2018_10_maxbin.222	k__Bacteria	(UID3187)	2258	188	117	91.25	6.84	12.5	5237701	0	518	518	16634	16634	10111	10111	63276	63276	54.18	1.75	88.81	11	4667	15	165	8	0	0	0
B2018_10_maxbin.227	p__Bacteroidetes	(UID2591)	364	302	203	61.82	6.9	27.27	2227223	0	1338	1338	1709	1709	1664	1664	7687	7687	41.7	1.99	89.05	11	3025	108	172	18	3	1	0
B2018_10_maxbin.241	k__Bacteria	(UID3187)	2258	188	117	90.5	5.7	0	5313120	0	684	684	11429	11429	7767	7767	53336	53336	47.05	2.63	88.91	11	5223	13	163	12	0	0	0
B2018_20_maxbin.001	c__Betaproteobacteria	(UID3959)	235	419	211	50.91	4.3	61.9	1734832	0	1103	1103	1568	1568	1572	1572	7856	7856	64.91	2.28	93.31	11	2574	195	203	21	0	0	0
B2018_20_maxbin.002	c__Betaproteobacteria	(UID3971)	223	425	211	52.12	3.65	30.77	1672216	0	949	949	1799	1799	1762	1762	7434	7434	66.55	2.09	95.75	11	2493	217	195	13	0	0	0
B2018_20_maxbin.004	k__Bacteria	(UID1453)	901	171	117	84.94	3.86	44.44	2726578	0	569	569	6275	6275	4791	4791	35066	35066	71.03	1.82	93.6	11	3163	26	136	9	0	0	0
B2018_20_maxbin.005	k__Bacteria	(UID1452)	924	151	101	77	4.95	66.67	2545850	0	1027	1027	2872	2872	2478	2478	21657	21657	67.47	1.73	93.96	11	3466	46	99	6	0	0	0
B2018_20_maxbin.006	k__Bacteria	(UID2495)	2993	147	91	77.26	8.79	60	2787320	0	1067	1067	3076	3076	2612	2612	24755	24755	68.86	1.99	95.11	11	3566	50	87	10	0	0	0
B2018_20_maxbin.007	k__Bacteria	(UID3187)	2258	188	117	51.18	7.78	88.89	2452596	0	1279	1279	2027	2027	1917	1917	10050	10050	58.29	1.68	89.92	11	3098	80	84	18	6	0	0
B2018_20_maxbin.008	k__Bacteria	(UID1452)	924	161	108	51.24	6.39	30	1626135	0	892	892	1877	1877	1823	1823	11090	11090	63.56	1.49	93.38	11	2381	78	73	10	0	0	0
B2018_20_maxbin.010	o__Rhizobiales	(UID3642)	107	485	316	57.78	6.4	26.53	2750984	0	1412	1412	2080	2080	1948	1948	10856	10856	67.16	2.03	88.65	11	3613	214	232	34	5	0	0
B2018_20_maxbin.022	c__Alphaproteobacteria	(UID3305)	564	349	230	57.28	4.68	41.67	2355350	0	1456	1456	1613	1613	1617	1617	8059	8059	66.69	1.96	89.59	11	3330	146	179	24	0	0	0
B2018_20_maxbin.030	k__Bacteria	(UID3187)	2258	187	116	70.18	7.56	28.57	4578696	0	1692	1692	3141	3141	2706	2706	16812	16812	70.32	1.79	93.56	11	5925	56	119	11	1	0	0
B2018_20_maxbin.037	k__Bacteria	(UID1452)	924	160	109	50.2	9.63	25	1379398	0	860	860	1612	1612	1603	1603	7017	7017	69.44	1.45	93.08	11	1992	82	68	9	1	0	0
B2018_20_maxbin.038	k__Bacteria	(UID3187)	2258	188	117	76	7.64	45.45	3637788	0	1653	1653	2436	2436	2200	2200	18372	18372	55.97	1.89	86.55	11	4294	40	128	19	1	0	0
B2018_20_maxbin.040	o__Rhodospirillales	(UID3754)	63	336	201	56.1	3.75	36.36	4137838	0	2154	2154	2040	2040	1921	1921	11694	11694	66.53	2.06	90.68	11	5749	154	171	11	0	0	0
B2018_20_maxbin.048	k__Bacteria	(UID1452)	924	161	108	64.15	0.24	100	1651322	0	716	716	2635	2635	2306	2306	11870	11870	69.04	1.93	94.54	11	2321	56	103	2	0	0	0
B2018_20_maxbin.060	k__Bacteria	(UID203)	5449	104	58	56.54	3.45	50	2292029	0	1034	1034	2480	2480	2216	2216	12604	12604	61.45	1.56	92.89	11	2867	61	41	2	0	0	0
B2018_20_maxbin.111	k__Bacteria	(UID2495)	2993	147	91	78.66	9.86	15.79	3360192	0	1486	1486	2503	2503	2261	2261	10914	10914	65.76	1.67	95.15	11	4325	43	87	16	1	0	0
B2018_20_maxbin.125	k__Bacteria	(UID203)	5449	104	58	60.85	9.33	5.88	1906691	0	695	695	3339	3339	2743	2743	41533	41533	69.16	1.3	95.08	11	2484	51	40	11	2	0	0
B2018_20_maxbin.141	p__Bacteroidetes	(UID2591)	364	302	203	58.1	9.09	7.41	3380753	0	2207	2207	1527	1527	1531	1531	5526	5526	41.51	2.35	86.93	11	4431	129	152	18	3	0	0
B2018_20_maxbin.157	k__Bacteria	(UID3187)	2258	188	117	58.1	8.19	60	5026634	0	2849	2849	1763	1763	1764	1764	25037	25037	55.33	2.11	86.59	11	6147	77	96	15	0	0	0
B2018_20_maxbin.200	k__Bacteria	(UID3187)	2258	188	117	61.95	3.47	66.67	2779794	0	1478	1478	1993	1993	1880	1880	8402	8402	65.54	1.67	89.62	11	3473	79	103	6	0	0	0
B2018_20_maxbin.203	k__Bacteria	(UID2982)	88	230	148	53.6	10.03	65	1566013	0	1021	1021	1523	1523	1533	1533	4283	4283	56.85	1.66	92.86	11	2305	99	111	20	0	0	0
B2018_20_maxbin.213	k__Bacteria	(UID3187)	2258	188	117	78.15	8.27	50	5471662	0	1903	1903	3518	3518	2875	2875	21387	21387	53.57	1.83	86.27	11	5912	43	133	11	1	0	0
B2018_20_maxbin.215	k__Bacteria	(UID203)	5449	104	58	55.44	8.62	20	3680210	0	1619	1619	2686	2686	2273	2273	14208	14208	62.89	1.59	92.18	11	4460	64	35	5	0	0	0
B2018_20_maxbin.220	k__Bacteria	(UID3187)	2258	188	117	85.84	3.57	42.86	5220473	0	499	499	17168	17168	10461	10461	98261	98261	55.27	1.61	87.14	11	4770	26	155	7	0	0	0
B2018_20_maxbin.246	k__Bacteria	(UID3187)	2258	188	117	94.47	3.98	37.5	4637581	0	785	785	7940	7940	5907	5907	47653	47653	65.07	1.53	88.41	11	4329	16	164	8	0	0	0
B2018_20_maxbin.247	c__Betaproteobacteria	(UID3971)	223	425	211	73.03	5.57	45.83	2271616	0	903	903	2903	2903	2515	2515	39562	39562	68.37	2.08	95.98	11	3102	115	286	24	0	0	0
B2018_20_maxbin.259	k__Bacteria	(UID3187)	2258	188	117	54.16	5.54	11.11	4864119	0	2349	2349	2226	2226	2070	2070	14383	14383	65.21	1.39	93.35	11	6184	90	86	9	3	0	0
B2018_20_maxbin.261	p__Bacteroidetes	(UID2591)	364	303	203	80.29	3.15	33.33	3684732	0	1486	1486	2832	2832	2479	2479	10021	10021	40.47	2.12	88.21	11	4337	61	233	9	0	0	0
B2018_20_maxbin.266	k__Bacteria	(UID3187)	2258	188	117	73.12	2.77	42.86	3352641	0	1046	1046	4118	4118	3205	3205	15955	15955	53.7	2.52	85.9	11	3619	54	127	7	0	0	0
B2018_30_maxbin.001	p__Bacteroidetes	(UID2605)	350	316	210	94.29	1.76	22.22	4432403	0	97	97	72953	72953	45694	45694	221714	221714	39.94	1.92	87.91	11	4059	17	290	9	0	0	0
B2018_30_maxbin.003	k__Bacteria	(UID1452)	924	161	108	52.05	4.58	28.57	2142358	0	1234	1234	1764	1764	1736	1736	8289	8289	64.82	2.05	93.26	11	3102	80	74	7	0	0	0
B2018_30_maxbin.004	k__Bacteria	(UID2495)	2993	147	91	65.45	3.56	50	1984601	0	1054	1054	1997	1997	1882	1882	8638	8638	68.82	2.14	95.14	11	2753	59	82	6	0	0	0
B2018_30_maxbin.010	k__Bacteria	(UID3187)	2258	188	117	53.66	8.76	81.82	3411975	0	2221	2221	1507	1507	1536	1536	7267	7267	58.2	1.92	89.35	11	4715	97	80	11	0	0	0
B2018_30_maxbin.011	k__Bacteria	(UID3187)	2258	188	117	82.66	4.48	0	5316421	0	1586	1586	4277	4277	3352	3352	21678	21678	68.59	1.7	93.25	11	6454	28	151	9	0	0	0
B2018_30_maxbin.022	k__Bacteria	(UID1452)	924	161	108	58.14	5.9	7.69	3058911	0	1474	1474	2205	2205	2075	2075	15395	15395	65.43	1.65	88.75	11	4232	76	74	10	1	0	0
B2018_30_maxbin.023	p__Euryarchaeota	(UID3)	148	188	125	72.62	4.5	20	1282627	0	577	577	2442	2442	2222	2222	11314	11314	64.29	2.02	90.69	11	1807	50	130	7	1	0	0
B2018_30_maxbin.028	k__Bacteria	(UID3187)	2258	187	116	73.68	5.57	28.57	4515159	0	1726	1726	3067	3067	2615	2615	14310	14310	68.54	1.73	92.67	11	5776	38	137	11	1	0	0
B2018_30_maxbin.033	c__Betaproteobacteria	(UID3959)	235	419	211	54.56	9.4	32.43	2026293	0	1416	1416	1389	1389	1430	1430	4903	4903	65.01	2.37	93.43	11	3138	189	195	34	1	0	0
B2018_30_maxbin.034	p__Bacteroidetes	(UID2591)	364	302	203	90.44	9.05	27.03	4534535	0	1064	1064	6294	6294	4261	4261	30291	30291	46.98	1.77	91.07	11	4449	25	242	34	1	0	0
B2018_30_maxbin.038	k__Bacteria	(UID203)	5449	104	58	58.26	7.76	60	5395808	0	2338	2338	2557	2557	2307	2307	19145	19145	61.31	1.75	85.71	11	6850	64	35	5	0	0	0
B2018_30_maxbin.040	k__Bacteria	(UID1452)	924	161	108	62.22	8.95	72.73	2209142	0	1306	1306	1673	1673	1691	1691	19179	19179	66	2.03	93.28	11	3299	67	83	11	0	0	0
B2018_30_maxbin.045	p__Euryarchaeota	(UID3)	148	188	125	51.27	4.8	57.14	1007407	0	632	632	1568	1568	1593	1593	6792	6792	64.35	2.15	91.54	11	1528	88	93	7	0	0	0
B2018_30_maxbin.049	k__Bacteria	(UID203)	5449	103	57	55.66	8.56	47.06	1511407	0	856	856	1791	1791	1765	1765	8182	8182	67.57	1.82	94.09	11	2244	31	48	19	5	0	0
B2018_30_maxbin.068	k__Bacteria	(UID1452)	924	161	108	71.4	1.23	50	1845067	0	433	433	6955	6955	4261	4261	28456	28456	68.94	1.36	92.45	11	2134	48	111	2	0	0	0
B2018_30_maxbin.069	k__Bacteria	(UID203)	5449	104	58	50.69	1.72	0	2212587	0	745	745	3632	3632	2969	2969	14997	14997	70.11	1.51	93.33	11	2726	68	35	1	0	0	0
B2018_30_maxbin.074	k__Bacteria	(UID2982)	88	230	148	66.27	9.68	82.61	2317781	0	1168	1168	2100	2100	1984	1984	10113	10113	54.84	1.49	89.77	11	3176	75	132	23	0	0	0
B2018_30_maxbin.077	k__Bacteria	(UID203)	5449	104	58	50.31	3.45	50	1976627	0	1025	1025	2032	2032	1928	1928	10747	10747	65.9	1.87	95.11	11	2655	70	32	2	0	0	0
B2018_30_maxbin.090	p__Bacteroidetes	(UID2591)	364	302	203	69.63	5.99	9.52	4493699	0	2235	2235	2159	2159	2010	2010	9956	9956	49.32	2.44	91.11	11	5243	109	179	12	1	1	0
B2018_30_maxbin.100	k__Bacteria	(UID3187)	2258	188	117	65.08	8.81	16.67	7172071	0	2834	2834	2845	2845	2530	2530	34979	34979	54.96	1.23	83.81	11	9010	79	96	12	0	1	0
B2018_30_maxbin.111	k__Bacteria	(UID203)	5449	104	58	59.96	3.61	33.33	2235296	0	1040	1040	2314	2314	2149	2149	12079	12079	67.39	1.58	94.18	11	3145	56	45	3	0	0	0
B2018_30_maxbin.139	k__Bacteria	(UID1452)	924	163	110	50.4	9.34	20	1994187	0	985	985	2064	2064	2024	2024	22495	22495	67.22	1.34	92.24	11	2718	76	76	9	2	0	0
B2018_30_maxbin.165	k__Bacteria	(UID3187)	2258	188	117	59.14	9.81	26.32	7337711	0	2324	2324	4659	4659	3157	3157	51759	51759	57.8	1.38	86.27	11	7864	87	86	13	2	0	0
B2018_30_maxbin.171	k__Bacteria	(UID2495)	2993	147	91	74.79	6.54	76.92	2646228	0	1268	1268	2271	2271	2086	2086	11443	11443	61.58	1.52	92.76	11	3448	51	85	10	1	0	0
B2018_30_maxbin.241	k__Bacteria	(UID1452)	924	151	101	51.04	4.29	80	1488930	0	633	633	2718	2718	2352	2352	12730	12730	69.49	1.59	95.32	11	2078	76	70	5	0	0	0
B2018_30_maxbin.309	k__Bacteria	(UID3187)	2258	188	117	51	4.27	0	2212647	0	1325	1325	1691	1691	1669	1669	7914	7914	69.15	2.26	91.52	11	3100	103	80	5	0	0	0
B2018_30_maxbin.316	k__Bacteria	(UID3187)	2258	190	119	72.28	2.83	25	3466204	0	1637	1637	2283	2283	2117	2117	14070	14070	56.24	1.88	89.37	11	4551	45	137	8	0	0	0
B2018_30_maxbin.317	k__Bacteria	(UID3187)	2258	188	117	96.15	3.99	12.5	4947418	0	505	505	16135	16135	9796	9796	60657	60657	55.37	1.98	87.6	11	4536	5	175	8	0	0	0
B2018_30_maxbin.318	k__Bacteria	(UID3187)	2258	188	117	47.27	1.83	25	3401411	0	2008	2008	1712	1712	1693	1693	13935	13935	54.3	2.05	88	11	4329	98	86	4	0	0	0
B2018_60_maxbin.007	k__Bacteria	(UID2495)	2993	147	91	86.09	5.96	50	3039312	0	987	987	3998	3998	3079	3079	22299	22299	65.91	1.74	94.65	11	3635	34	105	8	0	0	0
B2018_60_maxbin.014	c__Betaproteobacteria	(UID3971)	223	425	211	82.18	5.05	20	2709189	0	847	847	4044	4044	3198	3198	19156	19156	66.53	1.83	96.14	11	3508	77	332	15	0	0	1
B2018_60_maxbin.026	k__Bacteria	(UID3187)	2258	187	116	58.28	5.94	50	4122995	0	1721	1721	2702	2702	2395	2395	22180	22180	71.49	1.67	93.98	11	5532	85	92	10	0	0	0
B2018_60_maxbin.028	k__Bacteria	(UID3187)	2258	188	117	70.57	5.4	77.78	4269015	0	1874	1874	2549	2549	2278	2278	10769	10769	70.85	1.96	93.99	11	5830	59	120	9	0	0	0
B2018_60_maxbin.032	c__Gammaproteobacteria	(UID4202)	67	481	276	64.43	4.08	76.47	1885933	0	782	782	2690	2690	2411	2411	10027	10027	68.34	2	93.8	11	2400	177	287	17	0	0	0
B2018_60_maxbin.045	k__Bacteria	(UID1452)	924	161	108	65.82	8.36	36.36	3241130	0	1305	1305	2920	2920	2483	2483	20366	20366	65.61	1.64	93.39	11	4349	71	79	11	0	0	0
B2018_60_maxbin.050	k__Bacteria	(UID3187)	2258	188	117	52.86	6.36	26.32	3575916	0	1889	1889	1945	1945	1893	1893	18194	18194	58.24	2.15	88.19	11	4687	99	76	10	3	0	0
B2018_60_maxbin.051	k__Bacteria	(UID1452)	924	161	108	50.31	2.31	66.67	1687971	0	960	960	1770	1770	1758	1758	9223	9223	68.75	1.47	94.77	11	2568	89	69	3	0	0	0
B2018_60_maxbin.059	c__Alphaproteobacteria	(UID3305)	564	348	229	53.86	8.95	34.15	4309439	0	2877	2877	1478	1478	1497	1497	7046	7046	66.65	1.93	92.29	11	6393	174	148	20	5	1	0
B2018_60_maxbin.063	k__Bacteria	(UID203)	5449	104	58	61.14	5.52	0	5611885	0	1787	1787	4992	4992	3140	3140	48831	48831	58.25	1.19	87.49	11	6023	58	42	4	0	0	0
B2018_60_maxbin.108	p__Proteobacteria	(UID3880)	1495	261	164	52.01	8.59	16	2421160	0	1420	1420	1699	1699	1705	1705	13896	13896	62.82	1.64	88.76	11	3508	135	103	22	1	0	0
B2018_60_maxbin.169	k__Bacteria	(UID3187)	2258	188	117	58.36	7.92	12.5	2103602	0	1020	1020	2264	2264	2062	2062	11349	11349	62.12	1.23	87.83	11	2613	79	93	16	0	0	0
B2018_60_maxbin.174	p__Proteobacteria	(UID3887)	1487	259	162	67.51	9.19	5	2808539	0	1181	1181	2855	2855	2378	2378	24664	24664	66.92	1.33	93.01	11	3536	103	138	17	1	0	0
B2018_60_maxbin.218	c__Deltaproteobacteria	(UID3216)	83	247	155	61.25	4.66	56.25	3240976	0	1705	1705	2021	2021	1900	1900	13207	13207	70.68	1.83	93.85	11	4657	109	124	13	1	0	0
B2018_60_maxbin.230	k__Bacteria	(UID2982)	88	230	148	50.32	6.68	11.11	2915636	0	1216	1216	2856	2856	2397	2397	17330	17330	53.52	1.12	86.27	11	3499	97	117	15	1	0	0
B2018_60_maxbin.292	g__Burkholderia	(UID4006)	64	769	248	65.64	9.78	72.5	6390987	0	3320	3320	2010	2010	1924	1924	18386	18386	61.41	1.62	88.25	11	8299	266	435	62	6	0	0
B2018_60_maxbin.308	k__Bacteria	(UID1453)	901	171	117	57.74	4.13	33.33	2593881	0	1209	1209	2366	2366	2145	2145	44980	44980	70.4	1.59	94.24	11	3595	78	87	6	0	0	0
B2018_60_maxbin.342	o__Rhizobiales	(UID3654)	92	481	319	80.62	7.8	27.5	4581114	0	1251	1251	4994	4994	3661	3661	28528	28528	63.48	1.88	87.39	11	5230	96	349	34	2	0	0
B2018_60_maxbin.356	o__Actinomycetales	(UID1696)	455	315	190	65.51	6.04	21.05	5260544	0	2661	2661	2126	2126	1976	1976	9067	9067	70.43	1.68	91.33	11	6568	116	180	19	0	0	0
B2018_60_maxbin.361	k__Bacteria	(UID3187)	2258	188	117	57.14	9.31	7.14	3295716	0	669	669	8741	8741	4926	4926	39801	39801	55.7	1.41	87.64	11	3223	73	103	11	1	0	0
B2018_60_maxbin.363	k__Bacteria	(UID3187)	2258	188	117	50.32	9.66	50	1872972	0	1227	1227	1508	1508	1526	1526	4819	4819	52.77	2.19	91.37	11	2668	84	86	17	1	0	0
B2018_60_maxbin.365	k__Bacteria	(UID2982)	88	230	148	66.06	6.32	19.05	4505176	0	2237	2237	2105	2105	2013	2013	34241	34241	54.3	1.76	86.11	11	5908	64	147	18	1	0	0
B2018_80_maxbin.002	k__Bacteria	(UID1452)	924	161	108	77.78	4.38	12.5	1951321	0	724	724	3346	3346	2695	2695	16234	16234	63.69	2.01	89.58	11	2480	26	127	8	0	0	0
B2018_80_maxbin.006	k__Bacteria	(UID3187)	2258	188	117	66.06	9.54	46.88	3139169	0	1001	1001	3901	3901	3136	3136	25105	25105	58.81	1.66	88.93	11	3536	65	99	20	4	0	0
B2018_80_maxbin.008	k__Bacteria	(UID1452)	924	161	108	64.07	5.56	50	2741076	0	1007	1007	3222	3222	2722	2722	31910	31910	66.69	2.08	93.58	11	3619	75	80	6	0	0	0
B2018_80_maxbin.010	k__Bacteria	(UID1452)	924	161	108	53.97	5.55	33.33	1645920	0	984	984	1692	1692	1672	1672	5945	5945	67.33	2.25	91.43	11	2394	69	79	9	4	0	0
B2018_80_maxbin.020	k__Bacteria	(UID2982)	88	230	148	62.42	8.98	53.85	1508032	0	848	848	1856	1856	1778	1778	6700	6700	55.62	1.43	93.16	11	2081	80	126	23	1	0	0
B2018_80_maxbin.022	k__Bacteria	(UID3187)	2258	188	117	67.65	8.8	21.05	4558857	0	1583	1583	3444	3444	2879	2879	15583	15583	71.27	1.8	93.55	11	5885	70	103	13	2	0	0
B2018_80_maxbin.027	k__Bacteria	(UID1452)	924	161	108	60.76	5.14	78.57	1806990	0	589	589	3910	3910	3067	3067	17678	17678	67.51	1.57	93.6	11	2361	65	82	14	0	0	0
B2018_80_maxbin.029	k__Bacteria	(UID2495)	2993	147	91	72.21	6.76	44.44	3603259	0	1306	1306	3451	3451	2759	2759	18860	18860	68.57	1.74	92.09	11	4493	50	88	9	0	0	0
B2018_80_maxbin.040	k__Bacteria	(UID2982)	88	230	148	50.67	2.79	87.5	1777323	0	1139	1139	1554	1554	1560	1560	6932	6932	61.95	1.76	89.22	11	2348	105	117	8	0	0	0
B2018_80_maxbin.043	k__Bacteria	(UID203)	5449	103	57	57.87	8.77	20	2180388	0	907	907	2771	2771	2403	2403	11655	11655	67.55	1.48	93.65	11	3057	57	41	5	0	0	0
B2018_80_maxbin.059	k__Bacteria	(UID3187)	2258	187	116	62.48	5.43	20.83	4429070	0	1982	1982	2451	2451	2234	2234	15132	15132	60.26	1.69	87.3	11	5317	57	110	18	2	0	0
B2018_80_maxbin.072	k__Bacteria	(UID1452)	924	161	108	62.2	4.35	12.5	2138417	0	919	919	2577	2577	2326	2326	17956	17956	65.05	1.96	93.34	11	2942	70	83	8	0	0	0
B2018_80_maxbin.103	k__Bacteria	(UID2495)	2993	147	91	56.44	9.71	43.75	1796611	0	887	887	2164	2164	2025	2025	10139	10139	61.61	1.42	93.8	11	2307	65	68	13	1	0	0
B2018_80_maxbin.118	p__Euryarchaeota	(UID3)	148	188	125	49.81	10	45.95	1301072	0	577	577	2499	2499	2254	2254	27126	27126	63.81	2.17	89.6	11	1865	105	72	7	1	2	1
B2018_80_maxbin.120	k__Bacteria	(UID3187)	2258	188	117	68.19	6.52	9.09	3008513	0	896	896	4237	4237	3357	3357	15837	15837	72.08	1.63	94.25	11	3907	77	100	11	0	0	0
B2018_80_maxbin.184	k__Bacteria	(UID203)	5449	103	57	54.34	1.75	100	3325898	0	1638	1638	2236	2236	2030	2030	8412	8412	70.83	1.75	93.82	11	4688	64	38	1	0	0	0
B2018_80_maxbin.192	k__Bacteria	(UID1452)	924	161	108	56.28	3.79	50	2591459	0	846	846	3779	3779	3063	3063	26100	26100	67.36	2.11	91.06	11	3245	69	86	6	0	0	0
B2018_80_maxbin.226	k__Bacteria	(UID203)	5449	104	58	53.01	8.39	31.11	2355601	0	1257	1257	1952	1952	1873	1873	10584	10584	66.58	1.35	93.65	11	3535	53	33	11	4	2	1
B2018_80_maxbin.228	k__Bacteria	(UID3187)	2258	187	116	54.05	8.63	0	3577318	0	1643	1643	2333	2333	2177	2177	12005	12005	70.37	1.2	94.77	11	4925	98	74	13	2	0	0
B2018_80_maxbin.276	p__Proteobacteria	(UID3880)	1495	261	164	80.44	4.56	21.43	2612277	0	580	580	6393	6393	4503	4503	40258	40258	64.9	2.37	94.82	11	3144	64	183	14	0	0	0
B2018_80_maxbin.292	o__Rhizobiales	(UID3642)	107	485	316	62.13	8.7	16.67	3325826	0	1412	1412	2765	2765	2355	2355	14796	14796	66.05	1.99	88.07	11	4295	195	248	39	3	0	0
B2018_80_maxbin.315	k__Bacteria	(UID203)	5449	104	58	52.93	5.17	33.33	1908886	0	550	550	4374	4374	3470	3470	22344	22344	69.23	1.46	96.53	11	2242	69	32	3	0	0	0
B2018_80_maxbin.319	k__Bacteria	(UID1453)	901	171	117	51.16	7.41	8.33	3681228	0	1529	1529	2807	2807	2407	2407	18900	18900	69.16	1.53	92.4	11	4724	88	71	12	0	0	0
B2018_80_maxbin.322	k__Bacteria	(UID3187)	2258	188	117	50.51	1.71	100	2306648	0	1271	1271	1912	1912	1814	1814	7166	7166	55.4	1.69	90	11	3111	95	91	2	0	0	0
B2018_80_maxbin.327	o__Actinomycetales	(UID1746)	334	368	206	55.25	7.05	54.55	3332136	0	1654	1654	2156	2156	2014	2014	10304	10304	70.72	1.78	92.33	11	4451	171	177	19	1	0	0
B2018_80_maxbin.332	k__Bacteria	(UID1452)	924	161	108	85.6	4.01	40	1715281	0	504	504	4594	4594	3403	3403	21651	21651	68.48	1.64	94.12	11	2101	20	136	5	0	0	0
B2018_80_maxbin.346	k__Bacteria	(UID1452)	924	161	108	50	6.64	0	1478900	0	629	629	2679	2679	2351	2351	10064	10064	65.12	1.05	93.36	11	2022	86	64	11	0	0	0
B2018_80_maxbin.347	k__Bacteria	(UID3187)	2258	188	117	94.87	4.34	33.33	4159962	0	280	280	25067	25067	14857	14857	90321	90321	68.62	2.04	92.91	11	3569	24	158	6	0	0	0
B2018_80_maxbin.351	k__Bacteria	(UID2982)	88	230	148	85.81	6.16	15.38	4663885	0	696	696	9304	9304	6700	6700	43487	43487	62.85	1.42	86.63	11	3953	29	190	10	1	0	0
B2018_80_maxbin.357	k__Bacteria	(UID203)	5449	104	58	54.31	2.59	0	2135124	0	340	340	8836	8836	6279	6279	26167	26167	71.84	1.28	93.54	11	2110	68	34	2	0	0	0
B30_Metabat.114	k__Bacteria	(UID2982)	88	230	148	53.59	9.18	20	1350492	0	559	559	2431	2431	2415	2415	12282	12282	59.03	1.62	92.86	11	1694	119	95	14	2	0	0
B30_Metabat.121	o__Burkholderiales	(UID4000)	193	427	214	89.97	2.65	33.33	3074889	0	368	368	11506	11506	8355	8355	48189	48189	63.69	2.17	89.41	11	3091	56	362	9	0	0	0
B30_Metabat.123	c__Alphaproteobacteria	(UID3305)	564	349	230	60.73	3.8	64.29	2937579	0	1027	1027	3002	3002	2860	2860	17533	17533	66.4	2.1	89.19	11	3670	140	195	14	0	0	0
B30_Metabat.131	p__Euryarchaeota	(UID3)	148	188	125	73.61	8.13	66.67	1337769	0	406	406	3699	3699	3294	3294	16188	16188	67.22	2	91.32	11	1665	58	118	12	0	0	0
B30_Metabat.140	k__Bacteria	(UID3187)	2258	188	117	74.87	8.55	33.33	6802874	0	1497	1497	5664	5664	4544	4544	22852	22852	65.03	1.72	91.06	11	6713	50	126	12	0	0	0
B30_Metabat.144	p__Proteobacteria	(UID3887)	1487	259	162	75.16	2.62	60	2436641	0	480	480	6343	6343	5076	5076	22717	22717	66.62	1.87	91.95	11	2642	77	177	5	0	0	0
B30_Metabat.181	k__Bacteria	(UID2570)	433	273	183	71.52	1.09	50	1513795	0	354	354	4909	4909	4276	4276	16727	16727	56.6	1.83	93.71	11	1572	77	194	2	0	0	0
B30_Metabat.202	c__Betaproteobacteria	(UID3959)	235	419	211	64.95	9.91	5.36	2927636	0	1073	1073	2793	2793	2728	2728	15244	15244	67.78	1.79	94.77	11	4003	158	227	32	1	0	1
B30_Metabat.203	k__Bacteria	(UID203)	5449	104	58	70.78	8.78	71.43	3965928	0	947	947	5021	5021	4187	4187	34026	34026	43.43	2.21	89.12	11	4113	51	46	7	0	0	0
B30_Metabat.205	k__Bacteria	(UID1453)	901	171	117	53.75	2.99	0	2637802	0	1059	1059	2495	2495	2490	2490	10758	10758	66.04	1.97	91.59	11	3424	92	76	2	1	0	0
B30_Metabat.217	c__Deltaproteobacteria	(UID3216)	83	247	155	72.41	7.53	33.33	3107461	0	1072	1072	3097	3097	2898	2898	10066	10066	70.14	2.22	93.02	11	3682	85	146	15	1	0	0
B30_Metabat.223	k__Bacteria	(UID1452)	924	161	108	59.26	0.93	100	1514842	0	524	524	3045	3045	2890	2890	11290	11290	63.79	1.45	91.33	11	1884	54	106	1	0	0	0
B30_Metabat.241	k__Bacteria	(UID3187)	2258	187	116	57.18	8.62	14.29	4283667	0	1411	1411	3290	3290	3035	3035	16637	16637	69.42	1.9	93.45	11	5511	88	89	8	2	0	0
B30_Metabat.245	k__Bacteria	(UID203)	5449	104	58	63.75	1.72	0	3137661	0	327	327	13737	13737	9595	9595	41321	41321	64.79	2.06	91.35	11	3045	58	45	1	0	0	0
B30_Metabat.29	k__Archaea	(UID2)	207	145	103	54.4	9.61	80	1058673	0	367	367	3167	3167	2884	2884	9390	9390	51.83	1.38	87.99	11	1470	69	61	15	0	0	0
B30_Metabat.4	p__Bacteroidetes	(UID2591)	364	303	203	90.82	6.75	20	4615941	0	922	922	6186	6186	5006	5006	26582	26582	42.17	2.08	88.19	11	4850	48	235	20	0	0	0
B30_Metabat.40	p__Actinobacteria	(UID1454)	732	199	116	58.64	5.6	11.11	1925683	0	544	544	3941	3941	3539	3539	22331	22331	71.09	2.07	93.41	11	2439	88	102	9	0	0	0
B30_Metabat.46	k__Bacteria	(UID2982)	88	230	148	69.63	9.51	44.44	1789319	0	569	569	3284	3284	3144	3144	11786	11786	56.22	1.27	91.06	11	2122	66	148	12	3	1	0
B30_Metabat.55	k__Bacteria	(UID203)	5449	104	58	52.3	5.17	0	2012159	0	874	874	2301	2301	2302	2302	7805	7805	69.8	1.84	94.01	11	2845	66	34	4	0	0	0
B30_Metabat.65	c__Alphaproteobacteria	(UID3422)	26	529	308	75.45	4.23	37.5	2770294	0	744	744	4198	4198	3723	3723	15741	15741	70.18	1.83	90.65	11	3412	158	347	24	0	0	0
B30_Metabat.69	k__Bacteria	(UID3187)	2258	188	117	53.01	2.56	33.33	2625038	0	912	912	2987	2987	2878	2878	13914	13914	61.66	1.95	87.91	11	2930	100	85	3	0	0	0
B30_Metabat.88	k__Bacteria	(UID3187)	2258	187	116	65.66	9.61	20	3184909	0	850	850	4402	4402	3746	3746	17413	17413	70.06	2.11	93.95	11	3922	74	98	15	0	0	0
B30_Metabat.90	o__Actinomycetales	(UID1696)	455	311	187	54.37	3.74	10	3832277	0	1204	1204	3482	3482	3182	3182	15853	15853	71.15	2.22	88.49	11	4443	147	154	10	0	0	0
B30_Metabat.98	k__Bacteria	(UID1452)	924	160	109	69.05	4.22	25	1838062	0	523	523	3959	3959	3514	3514	19337	19337	69.82	1.64	92.81	11	2136	57	97	5	1	0	0
B60_Metabat.105	k__Bacteria	(UID2495)	2993	147	91	68.06	6.59	42.86	2706385	0	649	649	4944	4944	4170	4170	18759	18759	67.96	1.86	93.09	11	3045	57	83	7	0	0	0
B60_Metabat.108	c__Betaproteobacteria	(UID3959)	235	419	211	50.7	2.73	27.27	1689015	0	574	574	3105	3105	2942	2942	10115	10115	67.69	1.84	94.11	11	2173	222	186	11	0	0	0
B60_Metabat.130	k__Bacteria	(UID3187)	2258	188	117	58.66	8.4	23.53	5453100	0	1172	1172	6222	6222	4652	4652	48831	48831	58.25	1.29	87.85	11	5437	79	94	14	1	0	0
B60_Metabat.133	k__Bacteria	(UID3187)	2258	187	116	60.94	3.77	0	2947211	0	757	757	4450	4450	3893	3893	26908	26908	70.26	1.92	94.08	11	3674	88	91	8	0	0	0
B60_Metabat.135	p__Euryarchaeota	(UID3)	148	188	125	60.23	6.43	87.5	1257954	0	437	437	2984	2984	2878	2878	34590	34590	63.8	2.09	90.82	11	1616	66	106	16	0	0	0
B60_Metabat.140	k__Bacteria	(UID1452)	924	161	108	57.23	7.51	5.88	2578730	0	1004	1004	2546	2546	2568	2568	12913	12913	65.79	1.85	91.53	11	3472	71	77	11	2	0	0
B60_Metabat.157	k__Bacteria	(UID2982)	88	230	148	51.57	4.05	62.5	1118918	0	398	398	3049	3049	2811	2811	9485	9485	55.12	1.2	90.37	11	1416	121	101	8	0	0	0
B60_Metabat.159	o__Actinomycetales	(UID1696)	455	315	190	51.35	3.76	44.44	5237077	0	2097	2097	2538	2538	2497	2497	22768	22768	69.25	2.17	89.99	11	6244	157	149	9	0	0	0
B60_Metabat.177	k__Bacteria	(UID2982)	88	230	148	55.24	9.39	51.61	1278195	0	476	476	2749	2749	2685	2685	8984	8984	56.56	1.25	92.23	11	1571	105	98	25	2	0	0
B60_Metabat.180	k__Bacteria	(UID203)	5449	104	58	70.34	5	40	3933696	0	639	639	7904	7904	6156	6156	26968	26968	63.31	1.26	92.74	11	4029	56	43	5	0	0	0
B60_Metabat.19	c__Alphaproteobacteria	(UID3305)	564	348	229	77.05	4.53	28.57	3351622	0	924	924	4104	4104	3627	3627	18830	18830	63.47	2.24	88.49	11	3962	104	230	14	0	0	0
B60_Metabat.195	k__Bacteria	(UID203)	5449	104	58	62.87	4.31	33.33	2516376	0	593	593	5245	5245	4243	4243	20932	20932	68.64	1.65	95.06	11	2864	54	47	3	0	0	0
B60_Metabat.197	k__Bacteria	(UID1452)	924	161	108	58.58	2.31	25	1749518	0	566	566	3331	3331	3091	3091	13469	13469	69.03	1.88	91.32	11	2109	68	91	1	1	0	0
B60_Metabat.201	k__Bacteria	(UID1452)	924	161	108	54.78	0.93	0	1308820	0	386	386	3803	3803	3390	3390	20353	20353	63.66	1.52	90.6	11	1554	62	98	1	0	0	0
B60_Metabat.202	k__Bacteria	(UID1452)	924	161	108	59.42	3.7	28.57	1935735	0	789	789	2449	2449	2453	2453	12378	12378	67.89	2.21	92.58	11	2582	74	82	4	1	0	0
B60_Metabat.217	k__Bacteria	(UID203)	5449	104	58	50.49	0	0	3249336	0	1066	1066	3328	3328	3048	3048	17766	17766	67.27	2.19	88.87	11	4029	66	38	0	0	0	0
B60_Metabat.222	o__Burkholderiales	(UID4001)	108	570	250	50.91	7.28	44.44	8100388	0	3089	3089	2647	2647	2622	2622	18386	18386	60.1	2.17	84.03	11	10210	293	243	33	1	0	0
B60_Metabat.230	p__Euryarchaeota	(UID3)	148	188	125	52.08	6.79	11.76	1093690	0	454	454	2322	2322	2409	2409	7893	7893	64.42	1.78	91.32	11	1527	105	70	11	2	0	0
B60_Metabat.246	k__Bacteria	(UID2982)	88	230	148	52.98	6.28	15.79	1519864	0	492	492	3226	3226	3089	3089	13805	13805	54.91	1.26	90.43	11	1848	106	107	16	1	0	0
B60_Metabat.247	k__Bacteria	(UID3187)	2258	187	116	68.32	7.44	21.05	2949669	0	692	692	5160	5160	4262	4262	18618	18618	71.26	1.93	90.05	11	3471	57	115	13	2	0	0
B60_Metabat.25	k__Bacteria	(UID203)	5449	104	58	57.73	6.33	61.11	2736126	0	872	872	3290	3290	3137	3137	17538	17538	67.96	2.51	89.75	11	3033	38	48	18	0	0	0
B60_Metabat.26	k__Bacteria	(UID3187)	2258	187	116	68.43	6.14	18.18	4277942	0	1001	1001	5034	5034	4273	4273	17672	17672	69.32	1.7	93.69	11	5034	81	97	8	1	0	0
B60_Metabat.263	k__Bacteria	(UID1453)	901	171	117	65.59	3.42	50	2723359	0	722	722	4394	4394	3771	3771	21639	21639	68.34	1.61	93.06	11	3305	73	94	4	0	0	0
B60_Metabat.269	k__Bacteria	(UID3187)	2258	188	117	71.19	7.49	36.36	4725181	0	1566	1566	3173	3173	3017	3017	20758	20758	69.81	2.04	92.63	11	5364	63	114	11	0	0	0
B60_Metabat.270	k__Bacteria	(UID3187)	2258	187	116	61.15	7.38	9.09	4483351	0	995	995	5381	5381	4505	4505	19906	19906	68.55	1.71	92.87	11	5240	69	107	11	0	0	0
B60_Metabat.33	p__Proteobacteria	(UID3887)	1487	259	162	82.35	2.29	42.86	2394616	0	514	514	5884	5884	4658	4658	24664	24664	66.7	2	92.23	11	2653	48	204	7	0	0	0
B60_Metabat.46	c__Alphaproteobacteria	(UID3422)	26	529	308	60.56	4.16	27.27	2633387	0	771	771	3823	3823	3415	3415	16572	16572	69.64	1.82	90.3	11	3218	230	281	16	2	0	0
B60_Metabat.49	f__Bradyrhizobiaceae	(UID3695)	47	693	296	59.34	9.24	66.29	5694679	0	1770	1770	3482	3482	3217	3217	19762	19762	61.04	1.98	84.84	11	6970	271	353	62	5	2	0
B60_Metabat.68	k__Bacteria	(UID3187)	2258	188	117	86.63	2.62	50	2933681	0	568	568	6468	6468	5164	5164	28202	28202	67.04	1.83	93.61	11	3149	32	152	4	0	0	0
B60_Metabat.9	k__Bacteria	(UID2982)	88	230	148	62.69	7.04	33.33	1739571	0	540	540	3506	3506	3221	3221	19599	19599	55.2	1.25	90.76	11	2080	103	114	12	0	1	0
B80_Metabat.164	p__Actinobacteria	(UID1454)	732	206	120	60.2	5.62	27.27	2190982	0	829	829	2732	2732	2642	2642	13796	13796	67.94	2.13	92.46	11	2799	93	102	11	0	0	0
B80_Metabat.176	k__Bacteria	(UID3187)	2258	188	117	60.21	5.88	30	3438402	0	1151	1151	3234	3234	2987	2987	14265	14265	70.87	2.03	93.84	11	4347	71	107	10	0	0	0
B80_Metabat.197	c__Betaproteobacteria	(UID3971)	223	425	211	74.16	8.43	9.09	2370612	0	718	718	3682	3682	3301	3301	16822	16822	66.52	1.82	95.61	11	3077	121	271	33	0	0	0
B80_Metabat.222	p__Bacteroidetes	(UID2591)	364	301	202	67.93	4.72	50	2540861	0	525	525	6132	6132	4839	4839	27324	27324	37.55	1.5	89.64	11	2704	91	198	12	0	0	0
B80_Metabat.236	c__Deltaproteobacteria	(UID3216)	83	247	155	67.36	4.35	0	4687316	0	509	509	12610	12610	9208	9208	74633	74633	64.6	1.51	91.03	11	4341	79	162	5	0	1	0
B80_Metabat.24	k__Bacteria	(UID3187)	2258	188	117	82.56	6.84	25	4200911	0	551	551	10684	10684	7624	7624	38969	38969	63.27	1.31	92.51	11	4202	57	123	8	0	0	0
B80_Metabat.243	k__Bacteria	(UID2982)	88	230	148	53.61	7.47	48.15	1187616	0	450	450	2678	2678	2639	2639	9877	9877	56.36	1.26	92.02	11	1444	103	104	21	2	0	0
B80_Metabat.250	k__Bacteria	(UID2565)	2921	152	93	53.56	2.39	20	1647769	0	359	359	5906	5906	4589	4589	22529	22529	66.77	1.77	91.33	11	1817	72	77	2	1	0	0
B80_Metabat.275	p__Euryarchaeota	(UID3)	148	188	125	54.81	2.4	0	1016962	0	347	347	3116	3116	2930	2930	11174	11174	63.08	1.61	91.6	11	1316	81	103	4	0	0	0
B80_Metabat.44	k__Bacteria	(UID3187)	2258	188	117	84.95	4.7	37.5	2855402	0	628	628	5497	5497	4546	4546	33545	33545	67.12	1.89	93.67	11	3127	32	148	8	0	0	0
B80_Metabat.52	k__Bacteria	(UID2982)	88	230	148	82.96	7.93	5.26	3320239	0	696	696	5554	5554	4770	4770	26788	26788	57.94	1.45	89.95	11	3598	46	167	16	1	0	0
B80_Metabat.68	k__Bacteria	(UID3187)	2258	188	117	81.41	9.62	14.29	5728272	0	1141	1141	6197	6197	5020	5020	33819	33819	67.97	2.09	90.75	11	6534	35	138	12	3	0	0
B80_Metabat.70	k__Bacteria	(UID3187)	2258	188	117	59.65	8.76	37.5	2914501	0	1020	1020	3047	3047	2857	2857	10612	10612	61.44	1.43	93.65	11	3602	83	91	13	1	0	0
B80_Metabat.90	k__Bacteria	(UID203)	5449	104	58	51.72	1.72	0	2077540	0	660	660	3469	3469	3147	3147	17609	17609	61.36	1.71	94.24	11	2438	65	38	1	0	0	0
