# Supplementary material for: Metabolic capabilities mute positive response to direct and indirect impacts of warming throughout the soil profile
Source: Nat Commun. 2021 Apr 7;12:2089. doi: 10.1038/s41467-021-22408-5 (PMC8027381; doi:10.1038/s41467-021-22408-5)
Supplement: Supplementary file 6 — Supplementary Data 3 [file 41467_2021_22408_MOESM6_ESM.xlsx]

## Sheet: Sheet1
Data S3: Metabolic functions in positive or negative heat-responding metagenome assembled genomes, Yellow: Complete Pathyway or Gene Present; Dark Gray:Incomplete Pathway , Light Gray: Gene Absent
								Category	Energy Production										Complex carbon degradation								Fermentation			Aromatic degradation		C1 metabolism					Carbon fixation						Amino acid utilization				Nitrogen cycling and decomposition
								Function											Chitin degrading	Hemicullulose debranching		Other oligosaccharide degrading		Amylolytic enzymes			Pyruvate oxidation	Alcohol utilization	Acetogenesis	Protocatechuate/Catechol degradation	Phenol => Benzoyl-CoA	Methanol oxidation	Methyl amine -> formaldehyde	Formaldehyde oxidation	Formate oxidation	Aerobic CO oxidation	CBB cycle - Rubisco				3 Hydroxypropionate cycle	3HP/4HB	Aminotransferase class I and II	Phosphoserine aminotransferase	Histidinol-phosphate/aromatic aminotransferase	Serine-pyruvate aminotransferase	Nitrite reduction to ammonia	Nitric oxide reduction	Urease
Depth	response	Domain	Phylum	Class	Order	Family	Genus	NAME	Citrate cycle (TCA cycle, Krebs cycle)	Entner-Doudoroff pathway	Reductive citrate cycle (Arnon-Buchanan cycle)	Reductive acetyl-CoA pathway (Wood-Ljungdahl pathway	Glycolysis (Embden-Meyerhof pathway)	Glyoxylate cycle	Reductive pentose phosphate cycle (Calvin cycle)	Pentose phosphate pathway (Pentose phosphate cycle)	Pentose phosphate pathway, oxidative phase, glucose	Pentose phosphate pathway, non-oxidative phase	hexosaminidase	beta-glucuronidase	alpha-L-rhamnosidase	beta-xylosidase	beta-mannosidase	alpha-amylase	glucoamylase	pullulanase	porA	adh	acdA||ack||pta	catA	ubiX||bsdC	mxaF or mdh	mauAB	fdhA||fghA||frmA||fae	fdoG||fdwB||fdoH||fdhAB	coxS||coxM||coxL	Form I	Form II/III	Form III	Form IV	prpE||mcr||K15017	K14466||4hbl||K18861||E6.2.1.56||abfD	aminotransferase class I and II	phosphoserine aminotransferase	histidinol-phosphate/aromatic aminotransferase	serine-pyruvate aminotransferase	nrfADH||nirBD	norBC	ureABC
0-10 cm	positive	Bacteria	Acidobacteriota	Blastocatellia	Pyrinomonadales	Pyrinomonadaceae	QHXN01	B10_Metabat.40	6	2	6	2	7	2	6	7	3	4	Present	Absent	Present	Absent	Absent	Present	Present	Present	Absent	Absent	Present	Absent	Present	Absent	Absent	Absent	Present	Present	Absent	Absent	Absent	Absent	Present	Absent	Absent	Present	Present	Absent	Absent	Absent	Absent
0-10 cm	positive	Bacteria	Verrucomicrobiota	Verrucomicrobiae	Chthoniobacterales	UBA10450	AV55	B60_Metabat.246	3	0	2	2	10	1	4	3	1	1	Present	Absent	Present	Absent	Absent	Absent	Absent	Absent	Absent	Absent	Absent	Absent	Present	Absent	Absent	Absent	Present	Absent	Absent	Absent	Absent	Absent	Absent	Absent	Absent	Absent	Absent	Absent	Absent	Absent	Absent
0-10 cm	positive	Bacteria	Actinobacteriota	Thermoleophilia	Solirubrobacterales	Solirubrobacteraceae	Conexibacter_A	B2018_10_maxbin.187	3	1	4	1	8	0	7	4	1	3	Present	Absent	Absent	Absent	Absent	Absent	Absent	Absent	Absent	Absent	Absent	Absent	Absent	Absent	Absent	Absent	Present	Absent	Absent	Absent	Absent	Absent	Absent	Absent	Present	Absent	Present	Present	Present	Absent	Present
0-10 cm	positive	Bacteria	Verrucomicrobiota	Verrucomicrobiae	Chthoniobacterales	UBA10450	AV55	B60_Metabat.157	3	0	3	2	4	1	2	1	0	1	Present	Absent	Absent	Absent	Absent	Absent	Absent	Absent	Absent	Present	Absent	Absent	Present	Absent	Absent	Absent	Absent	Absent	Absent	Absent	Absent	Absent	Absent	Absent	Absent	Absent	Present	Absent	Absent	Absent	Absent
0-10 cm	positive	Bacteria	Myxococcota	Polyangia	Haliangiales	Haliangiaceae		B10_Metabat.121	5	3	5	1	5	1	2	4	2	2	Absent	Present	Present	Absent	Absent	Absent	Absent	Absent	Present	Absent	Present	Present	Absent	Absent	Absent	Absent	Absent	Present	Absent	Absent	Absent	Absent	Absent	Present	Present	Absent	Present	Absent	Absent	Absent	Absent
0-10 cm	positive	Bacteria	Acidobacteriota	Thermoanaerobaculia	UBA5704	UBA5704		B10_Metabat.125	2	2	3	0	6	0	5	6	3	3	Absent	Absent	Present	Absent	Absent	Absent	Absent	Absent	Absent	Absent	Present	Absent	Absent	Present	Absent	Absent	Absent	Present	Absent	Absent	Absent	Absent	Absent	Present	Absent	Absent	Absent	Absent	Absent	Absent	Absent
0-10 cm	positive	Bacteria	Proteobacteria	Alphaproteobacteria	UBA1301	UBA1301	UBA6038	B2018_10_maxbin.176	2	2	3	1	4	0	6	6	3	3	Absent	Absent	Present	Absent	Absent	Absent	Absent	Absent	Absent	Present	Absent	Absent	Present	Present	Present	Present	Absent	Absent	Present	Absent	Absent	Present	Absent	Absent	Absent	Present	Present	Absent	Absent	Absent	Absent
0-10 cm	positive	Bacteria	Gemmatimonadota	Gemmatimonadetes	Gemmatimonadales	Gemmatimonadaceae		B10_Metabat.82	3	2	4	2	6	2	2	6	3	2	Absent	Absent	Absent	Absent	Absent	Present	Absent	Absent	Absent	Absent	Present	Absent	Present	Present	Absent	Absent	Absent	Absent	Absent	Absent	Absent	Absent	Absent	Absent	Absent	Absent	Present	Absent	Absent	Absent	Absent
0-10 cm	positive	Archaea	Thermoplasmatota	Thermoplasmata	RBG-16-68-12	RBG-16-68-12		B2018_30_maxbin.045	3	0	4	1	3	2	3	1	0	1	Absent	Absent	Absent	Absent	Absent	Absent	Absent	Absent	Absent	Absent	Present	Absent	Present	Absent	Absent	Absent	Absent	Absent	Absent	Absent	Absent	Absent	Absent	Absent	Absent	Absent	Absent	Absent	Absent	Absent	Absent
0-10 cm	positive	Bacteria	Actinobacteriota	Thermoleophilia	20CM-4-69-9	20CM-4-69-9	PALSA-600	B30_Metabat.40	3	3	4	0	2	2	4	6	3	3	Absent	Absent	Absent	Absent	Absent	Absent	Absent	Absent	Absent	Absent	Absent	Absent	Absent	Absent	Absent	Absent	Absent	Present	Absent	Absent	Absent	Absent	Absent	Absent	Absent	Absent	Absent	Absent	Absent	Absent	Present
0-10 cm	positive	Bacteria	Verrucomicrobiota	Verrucomicrobiae	Chthoniobacterales			B2018_60_maxbin.365	5	1	6	2	8	1	7	6	2	3	Absent	Absent	Absent	Absent	Absent	Absent	Absent	Absent	Absent	Absent	Absent	Absent	Absent	Absent	Absent	Absent	Absent	Present	Absent	Absent	Absent	Absent	Absent	Absent	Absent	Absent	Absent	Present	Absent	Present	Absent
0-10 cm	positive	Bacteria	Actinobacteriota	Thermoleophilia	20CM-4-69-9	20CM-4-69-9	PALSA-600	B30_Metabat.55	2	1	3	1	4	1	4	4	1	2	Absent	Absent	Absent	Absent	Absent	Absent	Absent	Absent	Absent	Absent	Absent	Absent	Absent	Absent	Absent	Absent	Present	Present	Absent	Absent	Absent	Absent	Absent	Absent	Present	Absent	Present	Present	Absent	Absent	Absent
0-10 cm	positive	Bacteria	Actinobacteriota	Thermoleophilia	Solirubrobacterales	70-9		B10_Metabat.28	5	2	4	2	8	1	3	6	3	2	Absent	Absent	Absent	Absent	Absent	Absent	Absent	Absent	Absent	Absent	Absent	Absent	Absent	Absent	Absent	Absent	Absent	Absent	Absent	Absent	Absent	Absent	Absent	Absent	Present	Present	Present	Absent	Absent	Absent	Absent
0-10 cm	positive	Bacteria	Actinobacteriota	Thermoleophilia	20CM-4-69-9	20CM-4-69-9		B20_Metabat.198	4	1	4	1	5	0	5	4	1	3	Absent	Absent	Absent	Absent	Absent	Absent	Absent	Absent	Absent	Absent	Absent	Absent	Absent	Absent	Absent	Absent	Absent	Absent	Absent	Absent	Absent	Absent	Absent	Absent	Absent	Absent	Present	Absent	Absent	Absent	Absent
0-10 cm	negative	Bacteria	Acidobacteriota	Thermoanaerobaculia	Gp7-AA8	Gp7-AA8	QHVT01	B10_Metabat.91	7	3	7	2	6	5	5	8	3	4	Present	Absent	Present	Absent	Absent	Absent	Present	Absent	Absent	Absent	Absent	Absent	Absent	Absent	Absent	Absent	Present	Present	Absent	Absent	Absent	Absent	Absent	Absent	Present	Absent	Present	Absent	Absent	Absent	Absent
0-10 cm	negative	Bacteria	Acidobacteriota	Thermoanaerobaculia	Gp7-AA8	Gp7-AA8	QHVT01	B2018_10_maxbin.170	5	3	5	2	6	3	5	8	3	4	Absent	Absent	Absent	Absent	Absent	Absent	Absent	Absent	Absent	Present	Present	Absent	Absent	Absent	Absent	Absent	Present	Absent	Absent	Absent	Absent	Absent	Absent	Absent	Absent	Absent	Absent	Absent	Absent	Absent	Absent
0-10 cm	negative	Bacteria	Acidobacteriota	Thermoanaerobaculia	Gp7-AA8	Gp7-AA8	QHVT01	B2018_20_maxbin.246	5	3	5	2	7	3	5	7	3	4	Absent	Absent	Absent	Absent	Absent	Absent	Absent	Absent	Absent	Present	Present	Absent	Absent	Absent	Absent	Absent	Present	Absent	Absent	Absent	Absent	Absent	Absent	Absent	Present	Absent	Absent	Absent	Absent	Absent	Absent
10-30 cm	positive	Bacteria	Actinobacteriota	Actinobacteria	Streptosporangiales	Streptosporangiaceae		B20_Metabat.92	4	2	5	2	7	2	7	7	3	3	Present	Absent	Absent	Absent	Present	Absent	Absent	Absent	Absent	Absent	Absent	Present	Present	Absent	Absent	Absent	Absent	Present	Absent	Absent	Absent	Absent	Absent	Absent	Absent	Present	Absent	Absent	Absent	Absent	Present
10-30 cm	positive	Bacteria	Bacteroidota	Bacteroidia	Chitinophagales	Chitinophagaceae		B80_Metabat.222	4	2	5	2	4	1	4	6	3	3	Absent	Absent	Present	Absent	Absent	Absent	Absent	Absent	Absent	Absent	Absent	Absent	Present	Absent	Absent	Absent	Absent	Absent	Absent	Absent	Absent	Absent	Absent	Absent	Absent	Present	Present	Absent	Absent	Absent	Absent
10-30 cm	positive	Bacteria	Bacteroidota	Bacteroidia	Sphingobacteriales	Sphingobacteriaceae	Mucilaginibacter	B30_Metabat.203	5	2	5	1	9	1	8	6	3	3	Absent	Absent	Absent	Absent	Present	Present	Absent	Absent	Present	Absent	Present	Absent	Present	Absent	Absent	Absent	Absent	Absent	Absent	Absent	Absent	Absent	Absent	Absent	Absent	Present	Present	Absent	Present	Absent	Absent
10-30 cm	negative	Bacteria	Acidobacteriota	Blastocatellia	Pyrinomonadales	Pyrinomonadaceae	UBA11741	B2018_10_maxbin.171	7	2	8	2	9	2	5	8	3	4	Present	Absent	Absent	Absent	Absent	Absent	Absent	Absent	Absent	Absent	Present	Absent	Present	Absent	Absent	Present	Absent	Present	Absent	Present	Absent	Absent	Absent	Absent	Absent	Absent	Absent	Absent	Absent	Absent	Absent
10-30 cm	negative	Bacteria	Binatota	Binatia	UBA9968			B20_Metabat.203	7	1	8	1	7	4	6	1	0	1	Absent	Absent	Absent	Absent	Absent	Absent	Absent	Absent	Absent	Absent	Present	Absent	Present	Absent	Absent	Absent	Present	Present	Absent	Absent	Absent	Absent	Absent	Absent	Absent	Absent	Present	Absent	Absent	Present	Absent
10-30 cm	negative	Bacteria	Gemmatimonadota	Gemmatimonadetes	Gemmatimonadales	GWC2-71-9	AG41	B2018_20_maxbin.006	6	1	7	2	8	4	6	4	1	3	Absent	Absent	Absent	Absent	Absent	Absent	Absent	Absent	Absent	Absent	Present	Absent	Absent	Present	Absent	Present	Present	Present	Absent	Absent	Absent	Absent	Absent	Absent	Absent	Absent	Absent	Present	Absent	Absent	Absent
10-30 cm	negative	Bacteria	Gemmatimonadota	Gemmatimonadetes	Gemmatimonadales	GWC2-71-9	AG41	B60_Metabat.195	5	1	6	1	7	3	6	4	0	4	Absent	Absent	Absent	Absent	Absent	Absent	Absent	Absent	Absent	Absent	Present	Absent	Present	Present	Absent	Absent	Absent	Present	Absent	Absent	Absent	Absent	Absent	Absent	Absent	Absent	Present	Absent	Absent	Absent	Absent
10-30 cm	negative	Bacteria	Gemmatimonadota	Gemmatimonadetes	Gemmatimonadales	GWC2-71-9	AG41	B2018_30_maxbin.004	5	2	6	3	7	4	7	4	1	3	Absent	Absent	Absent	Absent	Absent	Absent	Absent	Absent	Absent	Absent	Present	Absent	Absent	Present	Absent	Absent	Present	Absent	Absent	Absent	Absent	Absent	Absent	Absent	Absent	Absent	Present	Absent	Absent	Absent	Absent
10-30 cm	negative	Bacteria	Gemmatimonadota	Gemmatimonadetes	Gemmatimonadales	GWC2-71-9		B2018_80_maxbin.315	3	0	3	2	6	2	4	3	0	3	Absent	Absent	Absent	Absent	Absent	Absent	Absent	Absent	Absent	Absent	Present	Absent	Absent	Absent	Absent	Absent	Absent	Absent	Absent	Absent	Absent	Absent	Absent	Absent	Absent	Absent	Present	Absent	Absent	Absent	Absent
10-30 cm	negative	Archaea	Thermoplasmatota	Thermoplasmata	RBG-16-68-12	RBG-16-68-12		B60_Metabat.230	4	0	3	1	3	2	5	4	0	3	Absent	Absent	Absent	Absent	Absent	Absent	Absent	Absent	Absent	Absent	Present	Absent	Present	Absent	Absent	Absent	Absent	Absent	Absent	Absent	Absent	Absent	Absent	Absent	Absent	Absent	Absent	Absent	Absent	Absent	Absent
10-30 cm	negative	Archaea	Thermoplasmatota	Thermoplasmata	RBG-16-68-12	RBG-16-68-12	RBG-16-68-12	B80_Metabat.275	2	0	2	2	4	1	1	1	0	0	Absent	Absent	Absent	Absent	Absent	Absent	Absent	Absent	Absent	Absent	Absent	Absent	Present	Absent	Absent	Absent	Absent	Present	Absent	Absent	Absent	Absent	Absent	Absent	Absent	Absent	Absent	Absent	Absent	Absent	Absent
10-30 cm	negative	Archaea	Thermoplasmatota	Thermoplasmata	RBG-16-68-12	RBG-16-68-12		B30_Metabat.131	5	0	4	3	5	1	4	3	0	2	Absent	Absent	Absent	Absent	Absent	Absent	Absent	Absent	Absent	Absent	Absent	Absent	Present	Absent	Absent	Absent	Absent	Absent	Absent	Absent	Absent	Absent	Absent	Absent	Absent	Absent	Absent	Absent	Absent	Absent	Absent
10-30 cm	negative	Bacteria	Bacteroidota	UBA10030	UBA10030	SZUA-254		B30_Metabat.181	3	0	3	2	4	2	6	4	0	3	Absent	Absent	Absent	Absent	Absent	Absent	Absent	Absent	Absent	Absent	Absent	Absent	Present	Absent	Absent	Absent	Absent	Absent	Absent	Absent	Absent	Absent	Absent	Absent	Absent	Absent	Absent	Absent	Absent	Present	Absent
10-30 cm	negative	Archaea	Crenarchaeota	Bathyarchaeia	40CM-2-53-6	40CM-2-53-6	40CM-2-53-6	B30_Metabat.29	4	0	5	2	4	2	5	5	0	4	Absent	Absent	Absent	Absent	Absent	Absent	Absent	Absent	Absent	Absent	Absent	Absent	Absent	Absent	Absent	Absent	Absent	Absent	Absent	Absent	Absent	Absent	Absent	Absent	Absent	Absent	Absent	Absent	Absent	Absent	Absent
30-45 cm	negative	Bacteria	Acidobacteriota	Blastocatellia	Pyrinomonadales	Pyrinomonadaceae		B2018_20_maxbin.266	5	3	4	0	6	1	6	6	2	4	Present	Absent	Present	Absent	Absent	Absent	Absent	Absent	Absent	Absent	Present	Absent	Present	Absent	Absent	Absent	Absent	Absent	Absent	Absent	Absent	Absent	Absent	Absent	Absent	Present	Absent	Absent	Absent	Absent	Absent
30-45 cm	negative	Bacteria	Acidobacteriota	Blastocatellia	Pyrinomonadales	Pyrinomonadaceae	UBA11741	B2018_30_maxbin.317	8	3	8	2	9	3	5	8	3	4	Present	Absent	Absent	Absent	Absent	Absent	Absent	Absent	Absent	Absent	Present	Absent	Present	Absent	Absent	Absent	Absent	Present	Absent	Absent	Absent	Absent	Absent	Absent	Absent	Present	Absent	Absent	Absent	Absent	Absent
30-45 cm	negative	Bacteria	Acidobacteriota	Blastocatellia	Pyrinomonadales	Pyrinomonadaceae	UBA11741	B2018_60_maxbin.361	6	0	5	1	5	1	4	4	1	3	Present	Absent	Absent	Absent	Absent	Absent	Absent	Absent	Absent	Absent	Absent	Absent	Present	Absent	Absent	Absent	Absent	Present	Absent	Absent	Absent	Absent	Absent	Absent	Absent	Present	Absent	Absent	Absent	Absent	Absent
30-45 cm	negative	Bacteria	Planctomycetota	Planctomycetes	Pirellulales	Pirellulaceae		B10_Metabat.39	5	0	6	0	6	1	4	2	1	1	Absent	Absent	Absent	Absent	Absent	Absent	Absent	Absent	Absent	Absent	Present	Absent	Present	Absent	Absent	Present	Absent	Present	Absent	Absent	Absent	Absent	Absent	Absent	Absent	Present	Absent	Present	Present	Absent	Absent
30-45 cm	negative	Bacteria	Proteobacteria	Gammaproteobacteria	Burkholderiales	Burkholderiaceae	Massilia_B	B30_Metabat.245	5	1	6	1	7	1	5	4	1	2	Absent	Absent	Absent	Present	Absent	Absent	Absent	Absent	Present	Absent	Present	Absent	Absent	Absent	Absent	Present	Present	Absent	Absent	Absent	Present	Present	Absent	Absent	Absent	Present	Present	Absent	Absent	Absent	Absent
30-45 cm	negative	Bacteria	Proteobacteria	Gammaproteobacteria	Burkholderiales	Burkholderiaceae	Herbaspirillum	B10_Metabat.10	3	2	4	2	7	2	8	5	1	3	Absent	Absent	Absent	Absent	Absent	Absent	Absent	Absent	Absent	Present	Absent	Absent	Absent	Absent	Absent	Present	Present	Present	Absent	Absent	Present	Absent	Absent	Absent	Present	Present	Present	Present	Present	Absent	Present
45-60 cm	positive	Bacteria	Proteobacteria	Alphaproteobacteria	Rhizobiales	Beijerinckiaceae		B2018_60_maxbin.342	5	4	6	1	7	2	10	7	3	4	Present	Absent	Absent	Absent	Absent	Absent	Absent	Absent	Absent	Present	Absent	Present	Absent	Present	Absent	Present	Absent	Present	Absent	Present	Absent	Absent	Present	Absent	Absent	Present	Present	Absent	Absent	Absent	Present
45-60 cm	positive	Bacteria	Proteobacteria	Alphaproteobacteria	Caulobacterales	Caulobacteraceae	BOG-935	B60_Metabat.217	1	3	2	0	8	2	7	6	2	3	Absent	Absent	Present	Absent	Absent	Absent	Absent	Absent	Absent	Absent	Absent	Absent	Absent	Present	Absent	Present	Present	Present	Absent	Absent	Absent	Absent	Absent	Absent	Absent	Absent	Absent	Absent	Absent	Absent	Absent
45-60 cm	negative	Bacteria	Proteobacteria	Gammaproteobacteria	Burkholderiales	SG8-39	SCGC-AG-212-J23	B80_Metabat.197	4	1	5	2	6	2	5	7	2	4	Present	Absent	Absent	Absent	Absent	Absent	Absent	Absent	Absent	Absent	Absent	Present	Present	Absent	Absent	Absent	Present	Present	Absent	Absent	Absent	Absent	Absent	Absent	Absent	Present	Absent	Present	Absent	Absent	Absent
45-60 cm	negative	Bacteria	Bacteroidota	Bacteroidia	Chitinophagales	Chitinophagaceae		B2018_20_maxbin.141	3	3	2	1	6	1	6	7	3	3	Absent	Absent	Present	Absent	Present	Absent	Absent	Absent	Absent	Absent	Absent	Absent	Present	Absent	Absent	Absent	Absent	Absent	Absent	Absent	Absent	Absent	Absent	Absent	Absent	Present	Present	Absent	Present	Absent	Absent
45-60 cm	negative	Bacteria	Bacteroidota	Bacteroidia	Chitinophagales	Chitinophagaceae	BSSC1	B30_Metabat.4	7	3	7	1	8	2	7	7	2	4	Absent	Absent	Absent	Present	Present	Absent	Absent	Absent	Absent	Absent	Present	Absent	Present	Absent	Absent	Absent	Absent	Present	Absent	Absent	Absent	Absent	Absent	Absent	Absent	Present	Present	Absent	Present	Absent	Absent
45-60 cm	negative	Bacteria	Bacteroidota	Bacteroidia	Chitinophagales	Chitinophagaceae	Parafilimonas	B2018_20_maxbin.261	5	2	5	1	8	1	4	7	2	4	Absent	Absent	Absent	Absent	Present	Absent	Absent	Absent	Absent	Absent	Absent	Absent	Present	Absent	Absent	Absent	Absent	Absent	Absent	Absent	Absent	Absent	Absent	Absent	Absent	Present	Present	Absent	Absent	Absent	Absent
[truncated: 18 more columns]
